# Supplementary material for: Mendelian Randomization and Bioinformatics Analysis Reveal the Potential Protective Role of Metformin in Primary Liver Cancer
Source: Food Sci Nutr. 2025 Nov 2;13(11):e71156. doi: 10.1002/fsn3.71156 (PMC12580285; doi:10.1002/fsn3.71156)
Supplement: Supplementary file 3 — Table S1: SNPs were used as IVs from metformin. Table S3: The MR study on metformin and hepatic cancer and liver cell carcinoma and liver & bile duct cancer. Table S4: SNPs were used as IVs from metformin drug targets. Table S5: Integration of SNPs data from metformin drug targets with hepatic cancer. Table S6: Integration of SNPs data from metformin drug targets with T2D. Table S7: The MR study on metformin drug targets and T2D. Table S8: The MR study on metformin drug targets and hepatic cancer. [file FSN3-13-e71156-s002.xlsx]

## Sheet: Table S1
Table S1. SNPs were used as IVs from metformin.
GWAS ID	Exposure name	SNP	CHR	POS	EA	OA	beta	SE	EAF	P value	Sample size	R2	F
ukb-b-14609	Metformin	rs17513135	1	40035686	T	C	0.0022746	0.000385776	0.227468	3.69999e-09	462933	7.50912e-05	34.7646
ukb-b-14609	Metformin	rs1515096	2	227168672	T	C	0.00254389	0.000356342	0.426595	9.3994e-13	462933	0.000110077	50.9637
ukb-b-14609	Metformin	rs62106258	2	417167	C	T	-0.00418623	0.000752437	0.04854	2.59998e-08	462933	6.68588e-05	30.9531
ukb-b-14609	Metformin	rs10195252	2	165513091	C	T	-0.00191685	0.000329621	0.405055	6.1e-09	462933	7.3046e-05	33.8177
ukb-b-14609	Metformin	rs780093	2	27742603	C	T	0.00206338	0.000332018	0.615229	5.1e-10	462933	8.3422e-05	38.6219
ukb-b-14609	Metformin	rs76675804	2	43611883	C	T	-0.00418436	0.000539519	0.100098	8.80035e-15	462933	0.000129918	60.151
ukb-b-14609	Metformin	rs4686471	3	187740899	C	T	0.0018892	0.000333106	0.610082	1.40001e-08	462933	6.94773e-05	32.1654
ukb-b-14609	Metformin	rs11708067	3	123065778	G	A	-0.00216544	0.000377254	0.242368	9.49992e-09	462933	7.11665e-05	32.9475
ukb-b-14609	Metformin	rs6769511	3	185530290	C	T	0.00318225	0.000348036	0.315782	6.00067e-20	462933	0.000180561	83.6023
ukb-b-14609	Metformin	rs17036160	3	12329783	T	C	-0.00313639	0.000503572	0.117453	4.70002e-10	462933	8.37881e-05	38.7914
ukb-b-14609	Metformin	rs1496653	3	23454790	G	A	-0.00291936	0.000401455	0.203441	3.50026e-13	462933	0.000114218	52.881
ukb-b-14609	Metformin	rs10001190	4	6284633	G	A	0.0026373	0.000335655	0.632112	3.90032e-15	462933	0.000133339	61.7349
ukb-b-14609	Metformin	rs7376543	4	49310408	G	T	-0.00232207	0.00038888	0.68871	2.39999e-09	462933	7.70137e-05	35.6548
ukb-b-14609	Metformin	rs459193	5	55806751	G	A	0.00236399	0.000371114	0.746628	1.89998e-10	462933	8.76436e-05	40.5765
ukb-b-14609	Metformin	rs17250977	5	14753745	G	A	0.00458709	0.000823529	0.040221	2.5e-08	462933	6.70146e-05	31.0252
ukb-b-14609	Metformin	rs74567345	5	102301358	C	T	0.0056312	0.000750355	0.051008	6.20012e-14	462933	0.000121646	56.3205
ukb-b-14609	Metformin	rs9273268	6	32614334	C	T	0.00227428	0.00041352	0.301139	3.79997e-08	462933	6.53354e-05	30.2477
ukb-b-14609	Metformin	rs7756992	6	20679709	G	A	0.00319744	0.000365589	0.266365	2.19989e-18	462933	0.000165207	76.4921
ukb-b-14609	Metformin	rs987237	6	50803050	G	A	0.00242652	0.0004213	0.179582	8.40001e-09	462933	7.16532e-05	33.1729
ukb-b-14609	Metformin	rs849142	7	28185891	C	T	-0.00239601	0.00032333	0.505093	1.29987e-13	462933	0.000118608	54.914
ukb-b-14609	Metformin	rs13266634	8	118184783	T	C	-0.00254288	0.000350136	0.309592	3.80014e-13	462933	0.000113923	52.7444
ukb-b-14609	Metformin	rs2796441	9	84308948	A	G	-0.00182507	0.000327318	0.418465	2.5e-08	462933	6.7154e-05	31.0898
ukb-b-14609	Metformin	rs7018475	9	22137685	G	T	0.00272318	0.00037	0.257503	1.80011e-13	462933	0.000116999	54.1686
ukb-b-14609	Metformin	rs10965246	9	22132698	C	T	-0.00429996	0.000424723	0.176686	4.30031e-24	462933	0.000221362	102.498
ukb-b-14609	Metformin	rs11257655	10	12307894	T	C	0.00273499	0.000398227	0.208209	6.4998e-12	462933	0.00010188	47.1681
ukb-b-14609	Metformin	rs34744311	10	94467287	T	C	-0.00284808	0.00033433	0.377322	1.59993e-17	462933	0.000156736	72.5691
ukb-b-14609	Metformin	rs1613295	10	80954789	G	T	0.00240145	0.000327761	0.578289	2.39994e-13	462933	0.000115948	53.6822
ukb-b-14609	Metformin	rs34872471	10	114754071	C	T	0.0085635	0.000356221	0.291831	1.09901e-127	462933	0.00124682	577.912
ukb-b-14609	Metformin	rs76550717	11	72428172	G	A	-0.00278832	0.000444411	0.159023	3.50002e-10	462933	8.50277e-05	39.3653
ukb-b-14609	Metformin	rs2237895	11	2857194	C	A	0.00249846	0.000327645	0.415681	2.39994e-14	462933	0.000125593	58.1481
ukb-b-14609	Metformin	rs4752792	11	47815702	A	G	0.00209176	0.00032437	0.544491	1.09999e-10	462933	8.98225e-05	41.5854
ukb-b-14609	Metformin	rs7482891	11	2197112	G	A	-0.00217361	0.000334189	0.622096	7.8001e-11	462933	9.13737e-05	42.3036
ukb-b-14609	Metformin	rs947791	11	65302893	A	G	0.00228897	0.000392464	0.217618	5.49997e-09	462933	7.34735e-05	34.0156
ukb-b-14609	Metformin	rs67232546	11	128398938	T	C	0.00227404	0.000398149	0.212505	1.09999e-08	462933	7.04622e-05	32.6214
ukb-b-14609	Metformin	rs9669278	12	66374587	C	T	0.00189443	0.000325329	0.51868	5.80003e-09	462933	7.32422e-05	33.9086
ukb-b-14609	Metformin	rs1215468	13	80707429	G	A	-0.00292874	0.00035782	0.291405	2.70023e-16	462933	0.000144694	66.9932
ukb-b-14609	Metformin	rs7177055	15	77832762	A	G	0.00224939	0.000358865	0.717474	3.69999e-10	462933	8.48618e-05	39.2885
ukb-b-14609	Metformin	rs4932264	15	90422986	C	T	-0.0022175	0.000364805	0.729643	1.2e-09	462933	7.98092e-05	36.9491
ukb-b-14609	Metformin	rs72802357	16	75243142	T	C	-0.00404659	0.000606272	0.078087	2.49977e-11	462933	9.6224e-05	44.5494
ukb-b-14609	Metformin	rs1421085	16	53800954	C	T	0.00352358	0.000329648	0.403451	1.10002e-26	462933	0.000246741	114.252
ukb-b-14609	Metformin	rs11658063	17	36103872	G	C	-0.0026474	0.000333353	0.602828	1.99986e-15	462933	0.000136224	63.0708
ukb-b-14609	Metformin	rs9957264	18	56881633	A	C	-0.00262705	0.000435291	0.166478	1.6e-09	462933	7.86729e-05	36.423
ukb-b-14609	Metformin	rs2009222	19	13034543	C	T	0.00189842	0.000334869	0.632367	1.40001e-08	462933	6.94203e-05	32.139
ukb-b-14609	Metformin	rs10420309	19	46150182	G	A	-0.00189448	0.000327625	0.437532	7.39997e-09	462933	7.22232e-05	33.4368
ukb-b-14609	Metformin	rs1800961	20	43042364	T	C	0.00536609	0.000933475	0.030964	8.99995e-09	462933	7.13775e-05	33.0452
ukb-b-14609	Metformin	rs73188924	22	50788567	A	C	0.00217376	0.000389733	0.224797	2.39999e-08	462933	6.71957e-05	31.1091
Note: F-statistics = beta2 / se2, GWAS, genome-wide association study; SNP, single nucleotide polymorphisms; IVs, Instrumental variables; CHR, Chromosome; POS, Position; EA, effect allele; OA, other allele; SE, standard error; EAF, effect allele frequency; F, F-statistics.

## Sheet: Table S2
Table S2. Integration of SNPs data from metformin with hepatic cancer and liver cell carcinoma and liver & bile duct cancer.
					Exposure							Outcome
SNP	CHR	POS	EA	OA	Exposure name	Exposure GWAS	beta	SE	EAF	P value	Sample size	Outcome name	Outcome GWAS	beta	SE	EAF	P value	Sample size
rs10001190	4	6284633	G	A	Metformin	ukb-b-14609	0.0026373	0.000335655	0.632112	3.90032e-15	462933	Hepatic cancer	ebi-a-GCST90018858	-0.0542	0.0748	0.724198	0.4687	475638
rs10195252	2	165513091	C	T	Metformin	ukb-b-14609	-0.00191685	0.000329621	0.405055	6.1e-09	462933	Hepatic cancer	ebi-a-GCST90018858	-0.0093	0.0459	0.31304	0.8389	475638
rs10420309	19	46150182	G	A	Metformin	ukb-b-14609	-0.00189448	0.000327625	0.437532	7.39997e-09	462933	Hepatic cancer	ebi-a-GCST90018858	0.0793	0.0332	0.381653	0.0170298	475638
rs10965246	9	22132698	C	T	Metformin	ukb-b-14609	-0.00429996	0.000424723	0.176686	4.30031e-24	462933	Hepatic cancer	ebi-a-GCST90018858	-0.0352	0.03	0.236948	0.2404	475638
rs11257655	10	12307894	T	C	Metformin	ukb-b-14609	0.00273499	0.000398227	0.208209	6.4998e-12	462933	Hepatic cancer	ebi-a-GCST90018858	-0.0335	0.0303	0.280173	0.2676	475638
rs11658063	17	36103872	G	C	Metformin	ukb-b-14609	-0.0026474	0.000333353	0.602828	1.99986e-15	462933	Hepatic cancer	ebi-a-GCST90018858	-0.0363	0.0315	0.645326	0.2485	475638
rs11708067	3	123065778	G	A	Metformin	ukb-b-14609	-0.00216544	0.000377254	0.242368	9.49992e-09	462933	Hepatic cancer	ebi-a-GCST90018858	0.0117	0.0891	0.167035	0.8953	475638
rs1215468	13	80707429	G	A	Metformin	ukb-b-14609	-0.00292874	0.00035782	0.291405	2.70023e-16	462933	Hepatic cancer	ebi-a-GCST90018858	0.0737	0.0321	0.287816	0.0216098	475638
rs13266634	8	118184783	T	C	Metformin	ukb-b-14609	-0.00254288	0.000350136	0.309592	3.80014e-13	462933	Hepatic cancer	ebi-a-GCST90018858	0.0539	0.0293	0.348304	0.0660998	475638
rs1421085	16	53800954	C	T	Metformin	ukb-b-14609	0.00352358	0.000329648	0.403451	1.10002e-26	462933	Hepatic cancer	ebi-a-GCST90018858	-0.0151	0.0345	0.355188	0.6609	475638
rs1496653	3	23454790	G	A	Metformin	ukb-b-14609	-0.00291936	0.000401455	0.203441	3.50026e-13	462933	Hepatic cancer	ebi-a-GCST90018858	-0.0174	0.0382	0.215358	0.649	475638
rs1613295	10	80954789	G	T	Metformin	ukb-b-14609	0.00240145	0.000327761	0.578289	2.39994e-13	462933	Hepatic cancer	ebi-a-GCST90018858	0.0026	0.0298	0.600371	0.9299	475638
rs17036160	3	12329783	T	C	Metformin	ukb-b-14609	-0.00313639	0.000503572	0.117453	4.70002e-10	462933	Hepatic cancer	ebi-a-GCST90018858	-0.0168	0.0683	0.107058	0.8057	475638
rs17250977	5	14753745	G	A	Metformin	ukb-b-14609	0.00458709	0.000823529	0.040221	2.5e-08	462933	Hepatic cancer	ebi-a-GCST90018858	0.1388	0.2077	0.0346762	0.504001	475638
rs17513135	1	40035686	T	C	Metformin	ukb-b-14609	0.0022746	0.000385776	0.227468	3.69999e-09	462933	Hepatic cancer	ebi-a-GCST90018858	0.0476	0.0394	0.207793	0.2273	475638
rs1800961	20	43042364	T	C	Metformin	ukb-b-14609	0.00536609	0.000933475	0.030964	8.99995e-09	462933	Hepatic cancer	ebi-a-GCST90018858	0.0813	0.1216	0.0289588	0.504001	475638
rs2009222	19	13034543	C	T	Metformin	ukb-b-14609	0.00189842	0.000334869	0.632367	1.40001e-08	462933	Hepatic cancer	ebi-a-GCST90018858	0.0219	0.0404	0.707441	0.5871	475638
rs2237895	11	2857194	C	A	Metformin	ukb-b-14609	0.00249846	0.000327645	0.415681	2.39994e-14	462933	Hepatic cancer	ebi-a-GCST90018858	-0.0132	0.0298	0.4215	0.6576	475638
rs2796441	9	84308948	A	G	Metformin	ukb-b-14609	-0.00182507	0.000327318	0.418465	2.5e-08	462933	Hepatic cancer	ebi-a-GCST90018858	-0.0212	0.0294	0.470137	0.4706	475638
rs34744311	10	94467287	T	C	Metformin	ukb-b-14609	-0.00284808	0.00033433	0.377322	1.59993e-17	462933	Hepatic cancer	ebi-a-GCST90018858	0.0215	0.0342	0.486445	0.5292	475638
rs34872471	10	114754071	C	T	Metformin	ukb-b-14609	0.0085635	0.000356221	0.291831	1.09901e-127	462933	Hepatic cancer	ebi-a-GCST90018858	-0.0856	0.0563	0.209579	0.1282	475638
rs459193	5	55806751	G	A	Metformin	ukb-b-14609	0.00236399	0.000371114	0.746628	1.89998e-10	462933	Hepatic cancer	ebi-a-GCST90018858	0.0342	0.0291	0.662791	0.2403	475638
rs4686471	3	187740899	C	T	Metformin	ukb-b-14609	0.0018892	0.000333106	0.610082	1.40001e-08	462933	Hepatic cancer	ebi-a-GCST90018858	0.0488	0.0742	0.707938	0.5111	475638
rs4752792	11	47815702	A	G	Metformin	ukb-b-14609	0.00209176	0.00032437	0.544491	1.09999e-10	462933	Hepatic cancer	ebi-a-GCST90018858	-0.0199	0.032	0.610221	0.533301	475638
rs4932264	15	90422986	C	T	Metformin	ukb-b-14609	-0.0022175	0.000364805	0.729643	1.2e-09	462933	Hepatic cancer	ebi-a-GCST90018858	-0.0083	0.0344	0.747974	0.8104	475638
rs62106258	2	417167	C	T	Metformin	ukb-b-14609	-0.00418623	0.000752437	0.04854	2.59998e-08	462933	Hepatic cancer	ebi-a-GCST90018858	-0.3369	0.1948	0.0406314	0.0836296	475638
rs67232546	11	128398938	T	C	Metformin	ukb-b-14609	0.00227404	0.000398149	0.212505	1.09999e-08	462933	Hepatic cancer	ebi-a-GCST90018858	0.0258	0.0413	0.182842	0.5318	475638
rs6769511	3	185530290	C	T	Metformin	ukb-b-14609	0.00318225	0.000348036	0.315782	6.00067e-20	462933	Hepatic cancer	ebi-a-GCST90018858	-0.0337	0.0303	0.318539	0.2663	475638
rs7018475	9	22137685	G	T	Metformin	ukb-b-14609	0.00272318	0.00037	0.257503	1.80011e-13	462933	Hepatic cancer	ebi-a-GCST90018858	-0.0381	0.0298	0.295502	0.2005	475638
rs7177055	15	77832762	A	G	Metformin	ukb-b-14609	0.00224939	0.000358865	0.717474	3.69999e-10	462933	Hepatic cancer	ebi-a-GCST90018858	-0.0883	0.0298	0.627258	0.00307603	475638
rs72802357	16	75243142	T	C	Metformin	ukb-b-14609	-0.00404659	0.000606272	0.078087	2.49977e-11	462933	Hepatic cancer	ebi-a-GCST90018858	-0.0743	0.0927	0.062897	0.4229	475638
rs73188924	22	50788567	A	C	Metformin	ukb-b-14609	0.00217376	0.000389733	0.224797	2.39999e-08	462933	Hepatic cancer	ebi-a-GCST90018858	0.0526	0.0436	0.189188	0.2276	475638
rs7376543	4	49315421	G	T	Metformin	ukb-b-14609	-0.00232207	0.00038888	0.68871	2.39999e-09	462933	Hepatic cancer	ebi-a-GCST90018858	-0.049	0.1071	0.711515	0.647301	475638
rs74567345	5	102301358	C	T	Metformin	ukb-b-14609	0.0056312	0.000750355	0.051008	6.20012e-14	462933	Hepatic cancer	ebi-a-GCST90018858	-0.2025	0.1632	0.0537584	0.2147	475638
rs7482891	11	2197112	G	A	Metformin	ukb-b-14609	-0.00217361	0.000334189	0.622096	7.8001e-11	462933	Hepatic cancer	ebi-a-GCST90018858	0.0387	0.046	0.705963	0.4006	475638
rs76550717	11	72428172	G	A	Metformin	ukb-b-14609	-0.00278832	0.000444411	0.159023	3.50002e-10	462933	Hepatic cancer	ebi-a-GCST90018858	0.0733	0.0567	0.15069	0.1961	475638
rs76675804	2	43611883	C	T	Metformin	ukb-b-14609	-0.00418436	0.000539519	0.100098	8.80035e-15	462933	Hepatic cancer	ebi-a-GCST90018858	0.0697	0.1361	0.0642093	0.6084	475638
rs7756992	6	20679709	G	A	Metformin	ukb-b-14609	0.00319744	0.000365589	0.266365	2.19989e-18	462933	Hepatic cancer	ebi-a-GCST90018858	-0.0043	0.029	0.333472	0.8816	475638
rs780093	2	27742603	C	T	Metformin	ukb-b-14609	0.00206338	0.000332018	0.615229	5.1e-10	462933	Hepatic cancer	ebi-a-GCST90018858	-0.087	0.0291	0.57804	0.00274897	475638
rs849142	7	28185891	C	T	Metformin	ukb-b-14609	-0.00239601	0.00032333	0.505093	1.29987e-13	462933	Hepatic cancer	ebi-a-GCST90018858	0.1115	0.0718	0.372923	0.1206	475638
rs9273268	6	32614334	C	T	Metformin	ukb-b-14609	0.00227428	0.00041352	0.301139	3.79997e-08	462933	Hepatic cancer	ebi-a-GCST90018858	-0.0966	0.0324	0.511416	0.00286101	475638
rs947791	11	65302893	A	G	Metformin	ukb-b-14609	0.00228897	0.000392464	0.217618	5.49997e-09	462933	Hepatic cancer	ebi-a-GCST90018858	-0.0041	0.0379	0.180616	0.9132	475638
rs9669278	12	66374587	C	T	Metformin	ukb-b-14609	0.00189443	0.000325329	0.51868	5.80003e-09	462933	Hepatic cancer	ebi-a-GCST90018858	-0.0032	0.04	0.600612	0.937	475638
rs987237	6	50803050	G	A	Metformin	ukb-b-14609	0.00242652	0.0004213	0.179582	8.40001e-09	462933	Hepatic cancer	ebi-a-GCST90018858	0.0263	0.0353	0.194798	0.4566	475638
rs9957264	18	56881633	A	C	Metformin	ukb-b-14609	-0.00262705	0.000435291	0.166478	1.6e-09	462933	Hepatic cancer	ebi-a-GCST90018858	-0.0161	0.0409	0.174803	0.6936	475638
rs10001190	4	6298375	G	A	Metformin	ukb-b-14609	0.0026373	0.000335655	0.632112	3.90032e-15	462933	Liver cell carcinoma	ieu-b-4953	-3.78559e-05	5.01187e-05	0.588526	0.450001	372184
rs10195252	2	165513091	C	T	Metformin	ukb-b-14609	-0.00191685	0.000329621	0.405055	6.1e-09	462933	Liver cell carcinoma	ieu-b-4953	-5.12065e-05	5.01954e-05	0.404929	0.31	372184
rs10420309	19	46150182	G	A	Metformin	ukb-b-14609	-0.00189448	0.000327625	0.437532	7.39997e-09	462933	Liver cell carcinoma	ieu-b-4953	-2.44828e-05	4.98897e-05	0.437028	0.62	372184
rs10965246	9	22132698	C	T	Metformin	ukb-b-14609	-0.00429996	0.000424723	0.176686	4.30031e-24	462933	Liver cell carcinoma	ieu-b-4953	-0.000109255	6.46477e-05	0.176724	0.0909997	372184
rs11257655	10	12307894	T	C	Metformin	ukb-b-14609	0.00273499	0.000398227	0.208209	6.4998e-12	462933	Liver cell carcinoma	ieu-b-4953	-0.000113933	6.0642e-05	0.208156	0.0599998	372184
rs11658063	17	36103872	G	C	Metformin	ukb-b-14609	-0.0026474	0.000333353	0.602828	1.99986e-15	462933	Liver cell carcinoma	ieu-b-4953	6.30294e-06	5.07243e-05	0.602245	0.9	372184
rs11708067	3	123065778	G	A	Metformin	ukb-b-14609	-0.00216544	0.000377254	0.242368	9.49992e-09	462933	Liver cell carcinoma	ieu-b-4953	4.05826e-05	5.74113e-05	0.242707	0.48	372184
rs1215468	13	80707429	G	A	Metformin	ukb-b-14609	-0.00292874	0.00035782	0.291405	2.70023e-16	462933	Liver cell carcinoma	ieu-b-4953	0.000146014	5.44542e-05	0.291284	0.00729995	372184
rs13266634	8	118184783	T	C	Metformin	ukb-b-14609	-0.00254288	0.000350136	0.309592	3.80014e-13	462933	Liver cell carcinoma	ieu-b-4953	0.000136496	5.3303e-05	0.309523	0.01	372184
rs1421085	16	53800954	C	T	Metformin	ukb-b-14609	0.00352358	0.000329648	0.403451	1.10002e-26	462933	Liver cell carcinoma	ieu-b-4953	1.06078e-05	5.01617e-05	0.404023	0.83	372184
rs1496653	3	23454790	G	A	Metformin	ukb-b-14609	-0.00291936	0.000401455	0.203441	3.50026e-13	462933	Liver cell carcinoma	ieu-b-4953	-6.92023e-05	6.11319e-05	0.203321	0.26	372184
rs1515096	2	227168672	T	C	Metformin	ukb-b-14609	0.00254389	0.000356342	0.426595	9.3994e-13	462933	Liver cell carcinoma	ieu-b-4953	-8.24421e-05	5.42404e-05	0.426725	0.13	372184
rs17036160	3	12329783	T	C	Metformin	ukb-b-14609	-0.00313639	0.000503572	0.117453	4.70002e-10	462933	Liver cell carcinoma	ieu-b-4953	-6.00819e-05	7.66442e-05	0.117606	0.43	372184
rs17513135	1	40083641	T	C	Metformin	ukb-b-14609	0.0022746	0.000385776	0.227468	3.69999e-09	462933	Liver cell carcinoma	ieu-b-4953	-1.19493e-05	5.98186e-05	0.2169	0.84	372184
rs2009222	19	13034543	C	T	Metformin	ukb-b-14609	0.00189842	0.000334869	0.632367	1.40001e-08	462933	Liver cell carcinoma	ieu-b-4953	2.17918e-05	5.09584e-05	0.632656	0.67	372184
rs2237895	11	2857194	C	A	Metformin	ukb-b-14609	0.00249846	0.000327645	0.415681	2.39994e-14	462933	Liver cell carcinoma	ieu-b-4953	-6.43064e-05	4.98766e-05	0.415746	0.2	372184
rs2796441	9	84308948	A	G	Metformin	ukb-b-14609	-0.00182507	0.000327318	0.418465	2.5e-08	462933	Liver cell carcinoma	ieu-b-4953	-0.000117268	4.98527e-05	0.417937	0.0189998	372184
rs34744311	10	94467287	T	C	Metformin	ukb-b-14609	-0.00284808	0.00033433	0.377322	1.59993e-17	462933	Liver cell carcinoma	ieu-b-4953	2.86747e-05	5.09256e-05	0.377144	0.57	372184
rs34872471	10	114754071	C	T	Metformin	ukb-b-14609	0.0085635	0.000356221	0.291831	1.09901e-127	462933	Liver cell carcinoma	ieu-b-4953	-2.08683e-05	5.42692e-05	0.291096	0.7	372184
rs459193	5	55806751	G	A	Metformin	ukb-b-14609	0.00236399	0.000371114	0.746628	1.89998e-10	462933	Liver cell carcinoma	ieu-b-4953	5.94555e-05	5.64994e-05	0.746146	0.29	372184
rs4686471	3	187740899	C	T	Metformin	ukb-b-14609	0.0018892	0.000333106	0.610082	1.40001e-08	462933	Liver cell carcinoma	ieu-b-4953	2.58644e-05	5.07121e-05	0.610538	0.61	372184
rs4752792	11	47815702	A	G	Metformin	ukb-b-14609	0.00209176	0.00032437	0.544491	1.09999e-10	462933	Liver cell carcinoma	ieu-b-4953	3.59418e-07	4.93758e-05	0.544424	0.99	372184
rs4932264	15	90422986	C	T	Metformin	ukb-b-14609	-0.0022175	0.000364805	0.729643	1.2e-09	462933	Liver cell carcinoma	ieu-b-4953	-6.45565e-05	5.55317e-05	0.729724	0.25	372184
rs67232546	11	128398938	T	C	Metformin	ukb-b-14609	0.00227404	0.000398149	0.212505	1.09999e-08	462933	Liver cell carcinoma	ieu-b-4953	-8.85889e-05	6.06208e-05	0.212523	0.14	372184
rs6769511	3	185530290	C	T	Metformin	ukb-b-14609	0.00318225	0.000348036	0.315782	6.00067e-20	462933	Liver cell carcinoma	ieu-b-4953	5.49215e-05	5.29957e-05	0.315845	0.3	372184
rs7018475	9	22137685	G	T	Metformin	ukb-b-14609	0.00272318	0.00037	0.257503	1.80011e-13	462933	Liver cell carcinoma	ieu-b-4953	-5.89848e-05	5.63229e-05	0.257757	0.29	372184
rs7177055	15	77832762	A	G	Metformin	ukb-b-14609	0.00224939	0.000358865	0.717474	3.69999e-10	462933	Liver cell carcinoma	ieu-b-4953	6.44732e-05	5.46447e-05	0.717317	0.24	372184
rs72802357	16	75243142	T	C	Metformin	ukb-b-14609	-0.00404659	0.000606272	0.078087	2.49977e-11	462933	Liver cell carcinoma	ieu-b-4953	-3.22113e-05	9.24302e-05	0.077893	0.73	372184
rs73188924	22	50788567	A	C	Metformin	ukb-b-14609	0.00217376	0.000389733	0.224797	2.39999e-08	462933	Liver cell carcinoma	ieu-b-4953	3.24143e-05	5.93299e-05	0.224767	0.58	372184
rs7376543	4	49310408	G	T	Metformin	ukb-b-14609	-0.00232207	0.00038888	0.68871	2.39999e-09	462933	Liver cell carcinoma	ieu-b-4953	-4.76178e-05	5.92465e-05	0.688924	0.42	372184
rs7482891	11	2197112	G	A	Metformin	ukb-b-14609	-0.00217361	0.000334189	0.622096	7.8001e-11	462933	Liver cell carcinoma	ieu-b-4953	9.47927e-06	5.08945e-05	0.622726	0.85	372184
rs76550717	11	72428172	G	A	Metformin	ukb-b-14609	-0.00278832	0.000444411	0.159023	3.50002e-10	462933	Liver cell carcinoma	ieu-b-4953	0.000128642	6.77015e-05	0.158717	0.0569994	372184
rs76675804	2	43611883	C	T	Metformin	ukb-b-14609	-0.00418436	0.000539519	0.100098	8.80035e-15	462933	Liver cell carcinoma	ieu-b-4953	2.90532e-05	8.21255e-05	0.100198	0.719999	372184
rs7756992	6	20679709	G	A	Metformin	ukb-b-14609	0.00319744	0.000365589	0.266365	2.19989e-18	462933	Liver cell carcinoma	ieu-b-4953	-4.8397e-06	5.56552e-05	0.266567	0.93	372184
rs780093	2	27742603	C	T	Metformin	ukb-b-14609	0.00206338	0.000332018	0.615229	5.1e-10	462933	Liver cell carcinoma	ieu-b-4953	-0.000116194	5.0559e-05	0.61491	0.0219999	372184
rs849142	7	28185891	C	T	Metformin	ukb-b-14609	-0.00239601	0.00032333	0.505093	1.29987e-13	462933	Liver cell carcinoma	ieu-b-4953	3.88352e-05	4.92202e-05	0.50458	0.43	372184
rs9273268	6	32614334	C	T	Metformin	ukb-b-14609	0.00227428	0.00041352	0.301139	3.79997e-08	462933	Liver cell carcinoma	ieu-b-4953	-7.17975e-05	6.292e-05	0.301243	0.25	372184
rs947791	11	65302893	A	G	Metformin	ukb-b-14609	0.00228897	0.000392464	0.217618	5.49997e-09	462933	Liver cell carcinoma	ieu-b-4953	-2.76195e-05	5.97447e-05	0.21772	0.64	372184
rs9669278	12	66374587	C	T	Metformin	ukb-b-14609	0.00189443	0.000325329	0.51868	5.80003e-09	462933	Liver cell carcinoma	ieu-b-4953	3.03772e-05	4.95604e-05	0.51932	0.54	372184
rs987237	6	50803050	G	A	Metformin	ukb-b-14609	0.00242652	0.0004213	0.179582	8.40001e-09	462933	Liver cell carcinoma	ieu-b-4953	0.000159999	6.41397e-05	0.179615	0.0129999	372184
rs9957264	18	56881633	A	C	Metformin	ukb-b-14609	-0.00262705	0.000435291	0.166478	1.6e-09	462933	Liver cell carcinoma	ieu-b-4953	-4.87644e-05	6.62594e-05	0.166383	0.46	372184
rs10001190	4	6298375	G	A	Metformin	ukb-b-14609	0.0026373	0.000335655	0.632112	3.90032e-15	462933	Liver & bile duct cancer	ieu-b-4915	3.29601e-05	7.22903e-05	0.588543	0.649999	372366
rs10195252	2	165513091	C	T	Metformin	ukb-b-14609	-0.00191685	0.000329621	0.405055	6.1e-09	462933	Liver & bile duct cancer	ieu-b-4915	-0.000131287	7.24031e-05	0.404909	0.0700003	372366
rs10420309	19	46150182	G	A	Metformin	ukb-b-14609	-0.00189448	0.000327625	0.437532	7.39997e-09	462933	Liver & bile duct cancer	ieu-b-4915	4.68689e-06	7.19618e-05	0.437035	0.95	372366
rs10965246	9	22132698	C	T	Metformin	ukb-b-14609	-0.00429996	0.000424723	0.176686	4.30031e-24	462933	Liver & bile duct cancer	ieu-b-4915	-0.000204692	9.32519e-05	0.17671	0.0280001	372366
rs11257655	10	12307894	T	C	Metformin	ukb-b-14609	0.00273499	0.000398227	0.208209	6.4998e-12	462933	Liver & bile duct cancer	ieu-b-4915	-0.000184431	8.74719e-05	0.208145	0.0350002	372366
rs11658063	17	36103872	G	C	Metformin	ukb-b-14609	-0.0026474	0.000333353	0.602828	1.99986e-15	462933	Liver & bile duct cancer	ieu-b-4915	6.22488e-05	7.3168e-05	0.602259	0.39	372366
rs11708067	3	123065778	G	A	Metformin	ukb-b-14609	-0.00216544	0.000377254	0.242368	9.49992e-09	462933	Liver & bile duct cancer	ieu-b-4915	8.95315e-05	8.28108e-05	0.242716	0.28	372366
rs1215468	13	80707429	G	A	Metformin	ukb-b-14609	-0.00292874	0.00035782	0.291405	2.70023e-16	462933	Liver & bile duct cancer	ieu-b-4915	0.000101177	7.85463e-05	0.291275	0.2	372366
rs13266634	8	118184783	T	C	Metformin	ukb-b-14609	-0.00254288	0.000350136	0.309592	3.80014e-13	462933	Liver & bile duct cancer	ieu-b-4915	7.48025e-05	7.68855e-05	0.30951	0.33	372366
rs1421085	16	53800954	C	T	Metformin	ukb-b-14609	0.00352358	0.000329648	0.403451	1.10002e-26	462933	Liver & bile duct cancer	ieu-b-4915	7.67999e-05	7.23538e-05	0.404039	0.29	372366
rs1496653	3	23454790	G	A	Metformin	ukb-b-14609	-0.00291936	0.000401455	0.203441	3.50026e-13	462933	Liver & bile duct cancer	ieu-b-4915	-5.33016e-05	8.81743e-05	0.203323	0.55	372366
rs1515096	2	227168672	T	C	Metformin	ukb-b-14609	0.00254389	0.000356342	0.426595	9.3994e-13	462933	Liver & bile duct cancer	ieu-b-4915	-0.000154877	7.82373e-05	0.42671	0.0479999	372366
rs17036160	3	12329783	T	C	Metformin	ukb-b-14609	-0.00313639	0.000503572	0.117453	4.70002e-10	462933	Liver & bile duct cancer	ieu-b-4915	8.95277e-05	0.000110547	0.117622	0.42	372366
rs17250977	5	14753745	G	A	Metformin	ukb-b-14609	0.00458709	0.000823529	0.040221	2.5e-08	462933	Liver & bile duct cancer	ieu-b-4915	-0.000183392	0.000180588	0.040347	0.31	372366
rs17513135	1	40083641	T	C	Metformin	ukb-b-14609	0.0022746	0.000385776	0.227468	3.69999e-09	462933	Liver & bile duct cancer	ieu-b-4915	-0.000114388	8.62873e-05	0.216883	0.18	372366
rs2009222	19	13034543	C	T	Metformin	ukb-b-14609	0.00189842	0.000334869	0.632367	1.40001e-08	462933	Liver & bile duct cancer	ieu-b-4915	1.43959e-05	7.35025e-05	0.632654	0.84	372366
rs2237895	11	2857194	C	A	Metformin	ukb-b-14609	0.00249846	0.000327645	0.415681	2.39994e-14	462933	Liver & bile duct cancer	ieu-b-4915	-0.000153914	7.19418e-05	0.415724	0.032	372366
rs2796441	9	84308948	A	G	Metformin	ukb-b-14609	-0.00182507	0.000327318	0.418465	2.5e-08	462933	Liver & bile duct cancer	ieu-b-4915	-0.000133729	7.1908e-05	0.417933	0.0629999	372366
rs34744311	10	94467287	T	C	Metformin	ukb-b-14609	-0.00284808	0.00033433	0.377322	1.59993e-17	462933	Liver & bile duct cancer	ieu-b-4915	1.45905e-05	7.34552e-05	0.377141	0.84	372366
rs34872471	10	114754071	C	T	Metformin	ukb-b-14609	0.0085635	0.000356221	0.291831	1.09901e-127	462933	Liver & bile duct cancer	ieu-b-4915	5.07615e-05	7.82789e-05	0.291111	0.52	372366
rs459193	5	55806751	G	A	Metformin	ukb-b-14609	0.00236399	0.000371114	0.746628	1.89998e-10	462933	Liver & bile duct cancer	ieu-b-4915	9.01022e-05	8.14985e-05	0.746152	0.27	372366
rs4686471	3	187740899	C	T	Metformin	ukb-b-14609	0.0018892	0.000333106	0.610082	1.40001e-08	462933	Liver & bile duct cancer	ieu-b-4915	2.4722e-05	7.31452e-05	0.610538	0.74	372366
rs4752792	11	47815702	A	G	Metformin	ukb-b-14609	0.00209176	0.00032437	0.544491	1.09999e-10	462933	Liver & bile duct cancer	ieu-b-4915	9.72295e-06	7.12213e-05	0.544426	0.89	372366
rs4932264	15	90422986	C	T	Metformin	ukb-b-14609	-0.0022175	0.000364805	0.729643	1.2e-09	462933	Liver & bile duct cancer	ieu-b-4915	2.72404e-05	8.01025e-05	0.729742	0.73	372366
rs62106258	2	417167	C	T	Metformin	ukb-b-14609	-0.00418623	0.000752437	0.04854	2.59998e-08	462933	Liver & bile duct cancer	ieu-b-4915	-0.000318795	0.000164886	0.048738	0.0530005	372366
rs67232546	11	128398938	T	C	Metformin	ukb-b-14609	0.00227404	0.000398149	0.212505	1.09999e-08	462933	Liver & bile duct cancer	ieu-b-4915	-0.000172346	8.7442e-05	0.212509	0.0490004	372366
rs6769511	3	185530290	C	T	Metformin	ukb-b-14609	0.00318225	0.000348036	0.315782	6.00067e-20	462933	Liver & bile duct cancer	ieu-b-4915	0.000116198	7.64397e-05	0.315859	0.13	372366
rs7018475	9	22137685	G	T	Metformin	ukb-b-14609	0.00272318	0.00037	0.257503	1.80011e-13	462933	Liver & bile duct cancer	ieu-b-4915	-5.05697e-05	8.12406e-05	0.257758	0.53	372366
rs7177055	15	77832762	A	G	Metformin	ukb-b-14609	0.00224939	0.000358865	0.717474	3.69999e-10	462933	Liver & bile duct cancer	ieu-b-4915	3.72003e-05	7.88194e-05	0.717312	0.64	372366
rs72802357	16	75243142	T	C	Metformin	ukb-b-14609	-0.00404659	0.000606272	0.078087	2.49977e-11	462933	Liver & bile duct cancer	ieu-b-4915	-0.000129352	0.000133325	0.077886	0.33	372366
rs73188924	22	50788567	A	C	Metformin	ukb-b-14609	0.00217376	0.000389733	0.224797	2.39999e-08	462933	Liver & bile duct cancer	ieu-b-4915	2.30644e-05	8.55789e-05	0.224766	0.79	372366
rs7376543	4	49310408	G	T	Metformin	ukb-b-14609	-0.00232207	0.00038888	0.68871	2.39999e-09	462933	Liver & bile duct cancer	ieu-b-4915	-6.87119e-05	8.54559e-05	0.688921	0.42	372366
rs74567345	5	102301358	C	T	Metformin	ukb-b-14609	0.0056312	0.000750355	0.051008	6.20012e-14	462933	Liver & bile duct cancer	ieu-b-4915	-0.00021274	0.000165096	0.050834	0.2	372366
rs7482891	11	2197112	G	A	Metformin	ukb-b-14609	-0.00217361	0.000334189	0.622096	7.8001e-11	462933	Liver & bile duct cancer	ieu-b-4915	-2.85631e-07	7.34104e-05	0.622724	1	372366
rs76550717	11	72428172	G	A	Metformin	ukb-b-14609	-0.00278832	0.000444411	0.159023	3.50002e-10	462933	Liver & bile duct cancer	ieu-b-4915	0.000234493	9.76486e-05	0.158731	0.016	372366
rs76675804	2	43611883	C	T	Metformin	ukb-b-14609	-0.00418436	0.000539519	0.100098	8.80035e-15	462933	Liver & bile duct cancer	ieu-b-4915	8.51185e-06	0.000118461	0.100196	0.94	372366
rs7756992	6	20679709	G	A	Metformin	ukb-b-14609	0.00319744	0.000365589	0.266365	2.19989e-18	462933	Liver & bile duct cancer	ieu-b-4915	5.01254e-05	8.02735e-05	0.266578	0.53	372366
rs780093	2	27742603	C	T	Metformin	ukb-b-14609	0.00206338	0.000332018	0.615229	5.1e-10	462933	Liver & bile duct cancer	ieu-b-4915	-8.16033e-05	7.29264e-05	0.614918	0.26	372366
rs849142	7	28185891	C	T	Metformin	ukb-b-14609	-0.00239601	0.00032333	0.505093	1.29987e-13	462933	Liver & bile duct cancer	ieu-b-4915	1.33906e-05	7.09948e-05	0.504574	0.85	372366
rs9273268	6	32614334	C	T	Metformin	ukb-b-14609	0.00227428	0.00041352	0.301139	3.79997e-08	462933	Liver & bile duct cancer	ieu-b-4915	-1.7466e-05	9.07585e-05	0.301251	0.85	372366
rs947791	11	65302893	A	G	Metformin	ukb-b-14609	0.00228897	0.000392464	0.217618	5.49997e-09	462933	Liver & bile duct cancer	ieu-b-4915	-0.000109636	8.61756e-05	0.217707	0.2	372366
rs9669278	12	66374587	C	T	Metformin	ukb-b-14609	0.00189443	0.000325329	0.51868	5.80003e-09	462933	Liver & bile duct cancer	ieu-b-4915	2.78271e-05	7.14866e-05	0.519319	0.7	372366
rs987237	6	50803050	G	A	Metformin	ukb-b-14609	0.00242652	0.0004213	0.179582	8.40001e-09	462933	Liver & bile duct cancer	ieu-b-4915	2.8078e-05	9.25214e-05	0.179596	0.760001	372366
rs9957264	18	56881633	A	C	Metformin	ukb-b-14609	-0.00262705	0.000435291	0.166478	1.6e-09	462933	Liver & bile duct cancer	ieu-b-4915	-0.000145466	9.55784e-05	0.166369	0.13	372366
Note: GWAS, genome-wide association study; SNP, single nucleotide polymorphisms; CHR, Chromosome; POS, Position; EA, effect allele; OA, other allele; SE, standard error; EAF, effect allele frequency.

## Sheet: Table S3
Table S3. The MR study on metformin and hepatic cancer and liver cell carcinoma and liver & bile duct cancer.
Exposure-Outcome	Exposure GWAS	Outcome GWAS	Method	Nsnp	beta	SE	P value	P-FDR	OR	OR95%CI_low	OR95%CI_high
Metformin-Hepatic cancer	ukb-b-14609	ebi-a-GCST90018858	MR Egger	45	-0.703323	8.27041	0.932624	0.932624	0.494938	4.51476e-08	5.42584e+06
	ukb-b-14609	ebi-a-GCST90018858	Weighted median	45	-4.66895	3.41337	0.171362	0.428404	0.00938211	1.16622e-05	7.54781
	ukb-b-14609	ebi-a-GCST90018858	Inverse variance weighted	45	-5.60458	2.5179	0.0260212	0.130106	0.00368095	2.64654e-05	0.511966
	ukb-b-14609	ebi-a-GCST90018858	Simple mode	45	4.34521	6.23648	0.48963	0.612037	77.1086	0.00037888	1.56929e+07
	ukb-b-14609	ebi-a-GCST90018858	Weighted mode	45	-4.64865	4.92308	0.350195	0.583659	0.00957449	6.17308e-07	148.501
Metformin-Liver cell carcinoma	ukb-b-14609	ieu-b-4953	MR Egger	41	-0.00347988	0.00996384	0.72878	0.910975	0.996526	0.977254	1.01618
	ukb-b-14609	ieu-b-4953	Weighted median	41	-0.00241824	0.00522503	0.643495	1.07249	0.997585	0.98742	1.00785
	ukb-b-14609	ieu-b-4953	Inverse variance weighted	41	-0.00238347	0.00377825	0.528146	1.32037	0.997619	0.990259	1.00503
	ukb-b-14609	ieu-b-4953	Simple mode	41	0.0119259	0.0103516	0.256126	1.28063	1.012	0.991672	1.03274
	ukb-b-14609	ieu-b-4953	Weighted mode	41	-0.00114721	0.00553398	0.836826	0.836826	0.998853	0.988078	1.00975
Metformin-Liver & bile duct cancer	ukb-b-14609	ieu-b-4915	MR Egger	44	0.0100405	0.0132618	0.453216	1.13304	1.01009	0.984174	1.03669
	ukb-b-14609	ieu-b-4915	Weighted median	44	0.00562818	0.00751457	0.453876	0.75646	1.00564	0.990941	1.02057
	ukb-b-14609	ieu-b-4915	Inverse variance weighted	44	-0.000652755	0.00512782	0.898706	0.898706	0.999347	0.989354	1.00944
	ukb-b-14609	ieu-b-4915	Simple mode	44	0.00699357	0.0152297	0.648399	0.810499	1.00702	0.977403	1.03753
	ukb-b-14609	ieu-b-4915	Weighted mode	44	0.00699357	0.00853579	0.41712	2.0856	1.00702	0.990311	1.02401
Note: The P < 0.05 is highlighted to indicate statistical significance. MR, mendelian randomization; GWAS, genome-wide association study; SNP, single nucleotide polymorphisms; SE, standard error, CI, Confidence interval; OR, odds ratio, FDR, false discovery rate.

## Sheet: Table S4
Table S4. SNPs were used as IVs from metformin drug targets.
GWAS ID	Exposure name	SNP	CHR	POS	EA	OA	beta	SE	EAF	P value	Sample size	R2	F
eqtl-a-ENSG00000111725	PRKAB	rs141007011	12	120144497	C	T	-0.469949	0.0480387	0.0154864	1.33475e-22	17473	0.00544728	95.6906
eqtl-a-ENSG00000111725	PRKAB	rs117978621	12	120534673	A	G	-0.307654	0.0314007	0.0370567	1.15054e-22	28620	0.00334289	95.9878
eqtl-a-ENSG00000111725	PRKAB	rs73221208	12	120014497	A	G	1.01485	0.0465179	0.0160951	1.6293e-105	16942	0.0273254	475.896
eqtl-a-ENSG00000111725	PRKAB	rs11064880	12	120146824	T	C	-0.42981	0.0350547	0.0293865	1.46319e-34	22566	0.00661793	150.322
eqtl-a-ENSG00000111725	PRKAB	rs78300076	12	121040775	G	A	-0.267385	0.0455713	0.0173155	4.4268e-09	25779	0.00133366	34.4237
eqtl-a-ENSG00000111725	PRKAB	rs143756241	12	120003682	T	C	-0.408818	0.0386454	0.0241137	3.7368e-26	20730	0.00536941	111.898
eqtl-a-ENSG00000111725	PRKAB	rs17485664	12	120043595	C	T	1.06226	0.0227316	0.0633862	1e-200	31240	0.0653351	2183.6
eqtl-a-ENSG00000171503	ETFDH	rs13114625	4	159172577	A	G	0.103384	0.0139043	0.240214	1.04256e-13	26279	0.00209936	55.2809
eqtl-a-ENSG00000171503	ETFDH	rs10517688	4	159101703	T	C	-0.0819387	0.0135608	0.259437	1.51841e-09	26066	0.0013987	36.5068
eqtl-a-ENSG00000171503	ETFDH	rs11544037	4	159588976	C	A	0.329117	0.0180122	0.878602	1.38293e-74	25672	0.012838	333.836
eqtl-a-ENSG00000171503	ETFDH	rs6856561	4	159621185	T	A	0.491892	0.0130512	0.252917	1e-200	26271	0.051297	1420.38
eqtl-a-ENSG00000171503	ETFDH	rs150533650	4	160265009	C	T	-0.330046	0.0511224	0.0137018	1.0751e-10	10692	0.00388309	41.6721
eqtl-a-ENSG00000152642	GPD1L	rs11129498	3	32203400	T	C	-0.408924	0.0201879	0.0931369	3.14485e-91	31681	0.0127854	410.275
eqtl-a-ENSG00000152642	GPD2L	rs75919845	3	32154936	C	A	-1.05793	0.0250308	0.0529951	1e-200	31568	0.0535565	1786.23
eqtl-a-ENSG00000152642	GPD3L	rs74770257	3	32244990	G	A	0.196536	0.030807	0.0387158	1.77779e-10	31240	0.00130109	40.6966
eqtl-a-ENSG00000152642	GPD4L	rs12107664	3	32345009	G	A	-0.0822722	0.0119363	0.546977	5.47772e-12	31684	0.00149719	47.505
Note: F-statistics = beta2 / se2, SNP, single nucleotide polymorphisms; IVs, Instrumental variables; CHR, Chromosome; POS, Position; EA, effect allele; OA, other allele; SE, standard error; EAF, effect allele frequency; F, F-statistics.

## Sheet: Table S5
Table S5. Integration of SNPs data from metformin drug targets with hepatic cancer
					Exposure							Outcome
SNP	CHR	POS	EA	OA	Exposure name	Exposure GWAS	beta	SE	EAF	P value	Sample size	Outcome name	Outcome GWAS	beta	SE	EAF	P value	Sample size
rs11064880	12	120146824	T	C	PRKAB	eqtl-a-ENSG00000111725	-0.42981	0.0350547	0.0293865	1.46319e-34	22566	Hepatic cancer	ebi-a-GCST90018858	0.2618	0.2391	0.0261518	0.2736	475638
rs117978621	12	120534673	A	G	PRKAB	eqtl-a-ENSG00000111725	-0.307654	0.0314007	0.0370567	1.15054e-22	28620	Hepatic cancer	ebi-a-GCST90018858	-0.0103	0.2311	0.0281714	0.9646	475638
rs141007011	12	120144497	C	T	PRKAB	eqtl-a-ENSG00000111725	-0.469949	0.0480387	0.0154864	1.33475e-22	17473	Hepatic cancer	ebi-a-GCST90018858	0.1613	0.2929	0.0151769	0.5818	475638
rs143756241	12	120003682	T	C	PRKAB	eqtl-a-ENSG00000111725	-0.408818	0.0386454	0.0241137	3.7368e-26	20730	Hepatic cancer	ebi-a-GCST90018858	0.1778	0.3023	0.0261905	0.5564	475638
rs17485664	12	120043595	C	T	PRKAB	eqtl-a-ENSG00000111725	1.06226	0.0227316	0.0633862	1e-200	31240	Hepatic cancer	ebi-a-GCST90018858	-0.3919	0.1565	0.06036	0.01226	475638
rs73221208	12	120014497	A	G	PRKAB	eqtl-a-ENSG00000111725	1.01485	0.0465179	0.0160951	1.6293e-105	16942	Hepatic cancer	ebi-a-GCST90018858	0.1388	0.1975	0.0156582	0.4822	475638
rs78300076	12	121040775	G	A	PRKAB	eqtl-a-ENSG00000111725	-0.267385	0.0455713	0.0173155	4.4268e-09	25779	Hepatic cancer	ebi-a-GCST90018858	-0.0944	0.2426	0.0254069	0.697	475638
rs10517688	4	159101703	T	C	ETFDH	eqtl-a-ENSG00000171503	-0.0819387	0.0135608	0.259437	1.51841e-09	26066	Hepatic cancer	ebi-a-GCST90018858	-0.0488	0.0384	0.243523	0.204	475638
rs11544037	4	159588976	C	A	ETFDH	eqtl-a-ENSG00000171503	0.329117	0.0180122	0.878602	1.38293e-74	25672	Hepatic cancer	ebi-a-GCST90018858	0.0004	0.0587	0.895892	0.9946	475638
rs13114625	4	159172577	A	G	ETFDH	eqtl-a-ENSG00000171503	0.103384	0.0139043	0.240214	1.04256e-13	26279	Hepatic cancer	ebi-a-GCST90018858	0.0653	0.0431	0.222185	0.1298	475638
rs150533650	4	160265009	C	T	ETFDH	eqtl-a-ENSG00000171503	-0.330046	0.0511224	0.0137018	1.0751e-10	10692	Hepatic cancer	ebi-a-GCST90018858	0.1061	0.3269	0.0132458	0.745501	475638
rs6856561	4	159621185	T	A	ETFDH	eqtl-a-ENSG00000171503	0.491892	0.0130512	0.252917	1e-200	26271	Hepatic cancer	ebi-a-GCST90018858	0.033	0.0364	0.243931	0.3644	475638
rs11129498	3	32203400	T	C	GPD1L	eqtl-a-ENSG00000152642	-0.408924	0.0201879	0.0931369	3.14485e-91	31681	Hepatic cancer	ebi-a-GCST90018858	-0.0156	0.0319	0.153227	0.6252	475638
rs12107664	3	32345009	G	A	GPD1L	eqtl-a-ENSG00000152642	-0.0822722	0.0119363	0.546977	5.47772e-12	31684	Hepatic cancer	ebi-a-GCST90018858	-0.0497	0.0305	0.584249	0.1032	475638
rs74770257	3	32244990	G	A	GPD1L	eqtl-a-ENSG00000152642	0.196536	0.030807	0.0387158	1.77779e-10	31240	Hepatic cancer	ebi-a-GCST90018858	-0.0561	0.0517	0.0494508	0.278	475638
rs75919845	3	32154936	C	A	GPD1L	eqtl-a-ENSG00000152642	-1.05793	0.0250308	0.0529951	1e-200	31568	Hepatic cancer	ebi-a-GCST90018858	-0.0058	0.0869	0.0450817	0.947	475638
Note: GWAS, genome-wide association study; SNP, single nucleotide polymorphisms; CHR, Chromosome; POS, Position; EA, effect allele; OA, other allele; SE, standard error; EAF, effect allele frequency.

## Sheet: Table S6
Table S6. Integration of SNPs data from metformin drug targets with T2D.
					Exposure							Outcome
SNP	CHR	POS	EA	OA	Exposure name	Exposure GWAS	beta	SE	EAF	P value	Sample size	Outcome name	Phenocode	beta	SE	EAF	P value	Sample size
rs11064880	12	119709019	T	C	PRKAB	eqtl-a-ENSG00000111725	-0.42981	0.0350547	0.0293865	1.46319e-34	22566	T2D	T2D_WIDE	0.0110277	0.0250167	0.0255622	0.659348	379631
rs117978621	12	120096869	A	G	PRKAB	eqtl-a-ENSG00000111725	-0.307654	0.0314007	0.0370567	1.15054e-22	28620	T2D	T2D_WIDE	-0.00118782	0.0282145	0.0202664	0.966419	379631
rs141007011	12	119706692	C	T	PRKAB	eqtl-a-ENSG00000111725	-0.469949	0.0480387	0.0154864	1.33475e-22	17473	T2D	T2D_WIDE	0.00260461	0.0282493	0.0202196	0.926538	379631
rs17485664	12	119605790	C	T	PRKAB	eqtl-a-ENSG00000111725	1.06226	0.0227316	0.0633862	1e-200	31240	T2D	T2D_WIDE	-0.0784556	0.0176418	0.0549017	8.70222e-06	379631
rs73221208	12	119576692	A	G	PRKAB	eqtl-a-ENSG00000111725	1.01485	0.0465179	0.0160951	1.6293e-105	16942	T2D	T2D_WIDE	-0.00751515	0.0240036	0.0280105	0.754216	379631
rs78300076	12	120602972	G	A	PRKAB	eqtl-a-ENSG00000111725	-0.267385	0.0455713	0.0173155	4.4268e-09	25779	T2D	T2D_WIDE	-0.00105214	0.0277428	0.0211269	0.969748	379631
rs10517688	4	158180551	T	C	ETFDH	eqtl-a-ENSG00000171503	-0.0819387	0.0135608	0.259437	1.51841e-09	26066	T2D	T2D_WIDE	0.0042129	0.00872542	0.288398	0.629216	379631
rs11544037	4	158667824	C	A	ETFDH	eqtl-a-ENSG00000171503	0.329117	0.0180122	0.878602	1.38293e-74	25672	T2D	T2D_WIDE	0.00703012	0.0148626	0.923487	0.636208	379631
rs13114625	4	158251425	A	G	ETFDH	eqtl-a-ENSG00000171503	0.103384	0.0139043	0.240214	1.04256e-13	26279	T2D	T2D_WIDE	0.00280004	0.00915801	0.247881	0.759796	379631
rs150533650	4	159343857	C	T	ETFDH	eqtl-a-ENSG00000171503	-0.330046	0.0511224	0.0137018	1.0751e-10	10692	T2D	T2D_WIDE	0.0165238	0.0374147	0.0113547	0.658751	379631
rs6856561	4	158700033	T	A	ETFDH	eqtl-a-ENSG00000171503	0.491892	0.0130512	0.252917	1e-200	26271	T2D	T2D_WIDE	-0.00629252	0.0092351	0.24034	0.495637	379631
rs11129498	3	32161908	T	C	GPD1L	eqtl-a-ENSG00000152642	-0.408924	0.0201879	0.0931369	3.14485e-91	31681	T2D	T2D_WIDE	0.00655133	0.0129961	0.102867	0.61419	379631
rs12107664	3	32303517	G	A	GPD1L	eqtl-a-ENSG00000152642	-0.0822722	0.0119363	0.546977	5.47772e-12	31684	T2D	T2D_WIDE	0.0186865	0.0079922	0.586403	0.0193821	379631
rs74770257	3	32203498	G	A	GPD1L	eqtl-a-ENSG00000152642	0.196536	0.030807	0.0387158	1.77779e-10	31240	T2D	T2D_WIDE	0.039909	0.0351283	0.0132413	0.255918	379631
rs75919845	3	32113444	C	A	GPD1L	eqtl-a-ENSG00000152642	-1.05793	0.0250308	0.0529951	1e-200	31568	T2D	T2D_WIDE	0.00360085	0.0182327	0.0492647	0.843441	379631
Note: T2D, type 2 diabetes; GWAS, genome-wide association study; SNP, single nucleotide polymorphisms; CHR, Chromosome; POS, Position; EA, effect allele; OA, other allele; SE, standard error; EAF, effect allele frequency.

## Sheet: Table S7
Table S7. The MR study on metformin drug targets and T2D.
Exposure-Outcome	Exposure GWAS	Phenocode	Method	SNPs	beta	SE	OR	95%CI	P value	P-FDR
PRKAB-T2D	eqtl-a-ENSG00000111725	T2D_WIDE	MR Egger	6	-0.0765623	0.0328326	0.926295	0.869-0.988	0.0800852	0.100107
	eqtl-a-ENSG00000111725	T2D_WIDE	Weighted median	6	-0.0419894	0.0162574	0.95888	0.929-0.990	0.00980039	0.016334
	eqtl-a-ENSG00000111725	T2D_WIDE	Inverse variance weighted	6	-0.0466844	0.014568	0.954389	0.928-0.982	0.00135256	0.00676279
	eqtl-a-ENSG00000111725	T2D_WIDE	Simple mode	6	-0.00160421	0.0383577	0.998397	0.926-1.076	0.968259	0.968259
	eqtl-a-ENSG00000111725	T2D_WIDE	Weighted mode	6	-0.0738998	0.0174713	0.928765	0.897-0.961	0.00824993	0.0206248
ETFDH-T2D	eqtl-a-ENSG00000171503	T2D_WIDE	MR Egger	5	-0.00984456	0.0273744	0.990204	0.938-1.045	0.742952	0.742952
	eqtl-a-ENSG00000171503	T2D_WIDE	Weighted median	5	-0.00814948	0.0169636	0.991884	0.959-1.025	0.630936	1.05156
	eqtl-a-ENSG00000171503	T2D_WIDE	Inverse variance weighted	5	-0.00850541	0.0166188	0.991531	0.960-1.024	0.608794	1.52199
	eqtl-a-ENSG00000171503	T2D_WIDE	Simple mode	5	0.0136409	0.0317764	1.01373	0.953-1.079	0.689833	0.862291
	eqtl-a-ENSG00000171503	T2D_WIDE	Weighted mode	5	-0.0101806	0.018263	0.989871	0.955-1.026	0.606946	3.03473
GPD1L-T2D	eqtl-a-ENSG00000152642	T2D_WIDE	MR Egger	4	0.0161602	0.0226744	1.01629	0.972-1.062	0.549958	2.74979
	eqtl-a-ENSG00000152642	T2D_WIDE	Weighted median	4	-0.0064569	0.0156843	0.993564	0.963-1.025	0.680574	1.13429
	eqtl-a-ENSG00000152642	T2D_WIDE	Inverse variance weighted	4	-0.0100205	0.0221241	0.990029	0.948-1.034	0.650603	1.62651
	eqtl-a-ENSG00000152642	T2D_WIDE	Simple mode	4	-0.00667777	0.0291136	0.993344	0.938-1.052	0.83333	0.83333
	eqtl-a-ENSG00000152642	T2D_WIDE	Weighted mode	4	-0.00667777	0.0161186	0.993344	0.962-1.025	0.706502	0.883128
Note: The P < 0.05 is highlighted to indicate statistical significance. MR, mendelian randomization; T2D, type 2 diabetes; GWAS, genome-wide association study; SNP, single nucleotide polymorphisms; SE, standard error, CI, Confidence interval; OR, odds ratio, FDR, false discovery rate.

## Sheet: Table S8
Table S8. The MR study on metformin drug targets and hepatic cancer.
Exposure-Outcome	Exposure GWAS	Outcome GWAS	Method	SNPs	beta	SE	OR	95%CI	P value	P-FDR
PRKAB-Hepatic cancer	eqtl-a-ENSG00000111725	ebi-a-GCST90018858	MR Egger	7	-0.211116	0.255602	0.80968	0.491-1.336	0.446436	0.446436
	eqtl-a-ENSG00000111725	ebi-a-GCST90018858	Weighted median	7	-0.354679	0.146917	0.701398	0.526-0.935	0.0157721	0.0788603
	eqtl-a-ENSG00000111725	ebi-a-GCST90018858	Inverse variance weighted	7	-0.199104	0.1097	0.819464	0.661-1.016	0.0695257	0.173814
	eqtl-a-ENSG00000111725	ebi-a-GCST90018858	Simple mode	7	-0.398629	0.289674	0.671239	0.380-1.184	0.217936	0.27242
	eqtl-a-ENSG00000111725	ebi-a-GCST90018858	Weighted mode	7	-0.359029	0.167227	0.698354	0.503-0.969	0.0754223	0.125704
ETFDH-Hepatic cancer	eqtl-a-ENSG00000171503	ebi-a-GCST90018858	MR Egger	5	-0.0691785	0.114194	0.93316	0.746-1.167	0.58741	0.734263
	eqtl-a-ENSG00000171503	ebi-a-GCST90018858	Weighted median	5	0.0601394	0.0701853	1.06198	0.925-1.219	0.391519	0.978798
	eqtl-a-ENSG00000171503	ebi-a-GCST90018858	Inverse variance weighted	5	0.0812315	0.0666109	1.08462	0.952-1.236	0.222657	1.11328
	eqtl-a-ENSG00000171503	ebi-a-GCST90018858	Simple mode	5	0.00245928	0.178267	1.00246	0.707-1.422	0.989654	0.989654
	eqtl-a-ENSG00000171503	ebi-a-GCST90018858	Weighted mode	5	0.057502	0.0694358	1.05919	0.924-1.214	0.454145	0.756909
GPD1L-Hepatic cancer	eqtl-a-ENSG00000152642	ebi-a-GCST90018858	MR Egger	4	-0.042345	0.101482	0.958539	0.786-1.169	0.717008	1.79252
	eqtl-a-ENSG00000152642	ebi-a-GCST90018858	Weighted median	4	0.0219052	0.0570662	1.02215	0.914-1.143	0.701085	3.50543
	eqtl-a-ENSG00000152642	ebi-a-GCST90018858	Inverse variance weighted	4	0.0219944	0.0624803	1.02224	0.904-1.155	0.724822	1.20804
	eqtl-a-ENSG00000152642	ebi-a-GCST90018858	Simple mode	4	-0.0109538	0.0780133	0.989106	0.849-1.153	0.897234	0.897234
	eqtl-a-ENSG00000152642	ebi-a-GCST90018858	Weighted mode	4	0.0183414	0.0598217	1.01851	0.906-1.145	0.779196	0.973995
Note: The P < 0.05 is highlighted to indicate statistical significance. MR, mendelian randomization; GWAS, genome-wide association study; SNP, single nucleotide polymorphisms; SE, standard error, CI, Confidence interval; OR, odds ratio, FDR, false discovery rate.
